# Supplementary material for: Reliability, and Convergent and Discriminant Validity of Gaming Disorder Scales: A Meta-Analysis
Source: Front Psychol. 2021 Dec 7;12:764209. doi: 10.3389/fpsyg.2021.764209 (PMC8689178; doi:10.3389/fpsyg.2021.764209)
Supplement: Supplementary file 3 [file Table_3.XLSX]

## Sheet: codingsheet_copy
article information							Demographic information													Psychometric information
							Participants				Age				Gender			Location		Reliability		Factor analysis							Divergent validity
ID	Scale	Title	study	Authors	Pubyear	Include	Total N	Adolescents(n)	Adults(n)	sample	AgeG1	AgeG1_SD	AgeG2	AgeG2_SD	Male(n)	Female(n)	Gender_M%	Region	Country	Cronbach_alpha	Test_retest	EFA/CFA	EFA_factor_number	EFA_CFI	EFA_RMSEA	CFA_factor_number	CFA_CFI	CFA_RMSEA	r_dep	r_anx	r_loneli	r_aggr	r_intnet	r_qol	r_GPtime
1	GAS-7	Risky cyber behaviors in adolescents with depression: A case control study	Uçar et al. (2020)	Uçar, Halit Necmi; Çetin, Fatih Hilmi; Ersoy, Sevde Afife; Güler, Hasan Ali; Kılınç, Kübra; Türkoğlu, Serhat	2020	1	34	34	0	kids	14.64	0.91			13	21	38.24	Asia	Turkey	0.72									0.126			0.263	0.318
2	GAS-7	Internet Gaming Disorder: Exploring Its Impact on Satisfaction in Life in PELLEAS Adolescent Sample	Phan et al. (2020)	Phan, Olivier; Prieur, Constance; Bonnaire, Céline; Obradovic, Ivana	2020	3	2367	2367		kids	14.81	0.03			1186	1181	50.11	Europe	France	0.84
3	GAS-7	Psychometric properties and measurement invariance of the 7-item game addiction scale (GAS) among Chinese college students	Liu et al. (2020)	Liu, Yujie; Wang, Qian; Jou, Min; Wang, Baohong; An, Yang; Li, Zifan	2020	1	1040		1040	adults					416	624	40	Asia	China	0.951		EFA/CFA	1			1	0.999	0	0.414	0.44		0.457	0.672
4	GAS-7	The Relationship between the Digital Game Dependence and Violence Tendency Levels of High School Students	Göldag (2020)	Göldag, Battal	2020	1	456	456	0	kids					196	260	43	Asia	Turkey	0.86												0.398
5	GAS-7	Problematic Technology Use and Well-Being in Adolescence: The Personal and Relational Effects of Technology	Ekşi et al. (2020)	Ekşi, Füsun; Demirci, İbrahim; Tanyeri, Hilal	2020	3	206	206	0	kids	15.58	0.88			135	71	65.5	Asia	Turkey	0.87														-0.141
6	GAS-7	The role of maladaptive cognitions in gaming disorder: Differences between online and offline gaming types	Bodi et al. (2020)	Bodi, Gaëlle; Maintenant, Célia; Pennequin, Valérie	2020	3	446		446	adults	27.75	6.93	28.34	6.98	245	201	54.93	Europe	France	0.73
7	GAS-7	Digital game addiction, obesity, and social anxiety among adolescents	Başdaş & Özbey (2020)	Başdaş, Öznur; Özbey, Harun	2020	1	700	700		kids	13.77	1.06			268	432	38.3	Asia	Turkey	0.85										0.168
8	GAS-7	Long-term effects of in-game purchases and event game mechanics on young mobile social game players in Japan	Shibuya et al. (2019)	Shibuya, Akiko; Teramoto, Mizuha; Shoun, Akiyo; Akiyama, Kumiko	2019	1	948	281	667	both	22.98	4.11			302	646	32	Asia	Japan	0.85															0.37
9	GAS-7	Are video games a gateway to gambling? A longitudinal study based on a representative Norwegian sample	Molde et al. (2019)	Molde, Helge; Holmøy, Bjørn; Merkesdal, Aleksander Garvik; Torsheim, Torbjørn; Mentzoni, Rune Aune; Hanns, Daniel; Sagoe, Dominic; Pallesen, St aale	2019	1	4601			both	48	15.1			2172	2429	47.2	Europe	Norway	0.83
10	GAS-7	Unique versus shared associations between self-reported behavioral addictions and substance use disorders and mental health problems: A commonality analysis in a large sample of young Swiss men	Marmet et al. (2019)	Marmet, Simon; Studer, Joseph; Wicki, Matthias; Bertholet, Nicolas; Khazaal, Yasser; Gmel, Gerhard	2019	3	5516		5516	adults	25.47	1.26			5516		100	Europe	Switzerland										0.269	0.251			0.419
11	GAS-7	Evaluating the psychometric properties of the 7-item Persian Game Addiction Scale for Iranian adolescents	Lin et al. (2019)	Lin, Chung-Ying; Imani, Vida; Broström, Anders; Aarestedt, Kristofer; Pakpour, Amir H.; Griffiths, Mark D.	2019	3	4442	4442		kids	15.3	1.6			2236	2206	50.3	Asia	Iran	0.89	0.83	CFA				1	0.962	0.078
12	GAS-7	Associations between Problematic Gambling, Gaming, and Internet Use: A Cross-Sectional Population Survey	Karlsson et al. (2019)	Karlsson, J.; Broman, N.; H\aakansson, A.	2019	1	1593	66	1527	both					783	772	49	Europe	Sweden	0.89
13	GAS-7	The Relationship between Digital Game Addiction, Communication Skills and Loneliness Perception Levels of University Students	Kanat (2019)	Kanat, Sevtap	2019	3	646		646	adults					290	356	44.9	Asia	Turkey	0.82											0.081
14	GAS-7	Evaluating an internet gaming disorder scale using mokken scaling analysis	Finserås et al. (2019)	Finser\aas, Turi Reiten; Pallesen, St aale; Mentzoni, Rune Aune; Krossbakken, Elfrid; King, Daniel L.; Molde, Helge	2019	3	1258	1258		kids					481	777	38.2	Europe	Norway	0.88
15	GAS-7	Analysis of loneliness levels and digital game addiction of middle school students according to various variables	Ekinci et al. (2019)	Ekinci, Nurullah Emir; Yalcin, Ilimdar; Ayhan, Cihan	2019	1	404	404		kids					231	173	57.18	Asia	Turkey	0.72											0.658
16	GAS-7	Internet gaming disorder in male and female young adults: The role of alexithymia, depression, anxiety and gaming type	Bonnaire & Baptista (2019)	Bonnaire, Céline; Baptista, Darlèn	2019	3	429		429	adults	20.7	2.6			306	123	71.3	Europe	France										0.428	0.295
17	GAS-7	Development and validation of a game addiction scale for adolescents.	Lemmens. et al. (2009) Sample 1	Lemmens, J. S., Valkenburg, P. M., & Peter, J.	2009	1	352	352	0	kids					236	111	67	Europe	netherlands	0.86		CFA					0.974	0.046			0.314	0.265		-0.29	0.576
18	GAS-7	A cross-lagged study of developmental trajectories of video game engagement, addiction, and mental health.	Krossbakken et al. (2018)	Krossbakken, E., Pallesen, S., Mentzoni, R. A., King, D. L., Molde, H., Finserås, T. R., & Torsheim, T.	2018	3	2059	2059		kids					967.73	1091.27	47	Europe	Norway	0.89
19	GAS-7	A latent class approach for classifying the problem and disordered gamers in a group of adolescence.	Myrseth & Notelaers (2018)	Myrseth, H. & Notelaers, G.	2018	3	2055	2055	0	kids					968	1087	47.1	Europe	Norway	0.88
20	GAS-7	Assessing problematic video gaming using the theory of planned behavior: A longitudinal study of Dutch young people.	Haagsma et al. (2013)	Haagsma, M. C., King, D. L., Pieterse, M. E., & Peters, O.	2013	1	810	810	0	kids	15.7	1.7			588.06	221.94	72.6	Europe	netherlands	0.84															0.47
21	GAS-7	Core and peripheral criteria of video game addiction in the game addiction scale for adolescents.	Brunborg et al. (2015)	Brunborg, G. S., Hanss, D., Mentzoni, R. A., & Pallesen, S.	2015	1	3037		3037	adults	35	13.76			1761	1276	58	Europe	Norway			CFA				2	0.963	0.058
22	Lemmens IGD	Associations between loot box use, problematic gaming and gambling, and gambling-related cognitions	Brook & Clark (2019) Sample 2	Brooks, Gabriel A.; Clark, Luke	2019	1. 192 subgroup	113	0	113	adults	21	2.39			99	14	87.9	North America	Canada	0.82
23	GAS-7	Differences between specific and generalized problematic Internet uses according to gender, age, time spent online and psychopathological symptoms.	Laconi et al. (2015)	Laconi, S., Tricard, N., & Chabrol, H.	2015	3	378	0	378	adults	24.4	8.3			75	303	21	Europe	France	0.94									male0.32/female0.34/adults?/ young adults0.29					did not respond to the request (유의한 그룹만 보고해놨음)avg 0.336 / male?/female(-0.27)/adult?/young adults(-0.25)
24	GAS-7	Do problematic and non-problematic video game players differ in extraversion, trait empathy, social capital and prosocial tendencies?	Collins & Freeman (2013)	Collins, E. & Freeman, J.	2013	1	416	0	416	adults	27.23	8.48			260	156	62.5	Europe	UK	0.85
25	GAS-7	French validation of the 7-item Game Addiction Scale for adolescents	Gaetan et al. (2014) Sample 1	Gaetan, S., Bonnet, A., Bréjard, V., & Cury, F.	2014	1	159	159	0	kids	14.01	2			83	76	52	Europe	France	0.8		CFA				1	0.97	0.06
26	GAS-7	Gaming addiction, gaming engagement, and psychological health complaints among Norwegian adolescents.	Brunborg et al. (2013)	Brunborg, G. S., Mentzoni, R. A., Melkevik, O. R., Torsheim, T., Samdal, O., Hetland, J., ... & Palleson, S.	2013	1	1320	1320	0	kids	13.6	0.32			632	688	47.88	Europe	Norway	0.85
27	GAS-7	Individual differences in implicit learning abilities and impulsive behavior in the context of Internet addiction and Internet Gaming Disorder under the consideration of gender.	Sariyska et al. (2017) Sample 1	Sariyska, R., Lachmann, B., Markett, S., Reuter, M., & Montag, C.	2017	3	79			both	19.81	3.62			79	0	100	Europe	Germany	0.66													0.511
28	GAS-7	Investigating relationships between video gaming, spectating esports, and gambling.	Macey & Hamari (2018)	Macey, J., & Hamari, J.	2018	1	613			both					560	38	91.4	Europe	Finland	0.809
29	GAS-7	Is video gaming, or video game addiction, associated with depression, academic achievement, heavy episodic drinking, or conduct problems?	Brunborg et al. (2014)	Brunborg, G. S., Mentzoni, R. A., & Frøyland, L. R.	2014	1	1928	1928	0	kids					858	1070	44.5	Europe	Norway	0.86									0.12			0.21			0.67
30	GAS-7	Lost in virtual gaming worlds: Grit and its prognostic value for online game addiction.	Borzikowsky & Bernhardt (2018)	Borzikowsky, C. & Bernhardt, F.	2018	1	305			both	28.44	8.88			193	112	63.3	Europe	Germany	0.76
31	GAS-7	Prevalence and correlates of video and internet gaming addiction among Hong Kong adolescents: A pilot study.	Wang et al. (2014)	Wang, C. W., Chan, C. L., Mak, K. K., Ho, S. Y., Wong, P. W., & Ho, R. T.	2014	3	503	503	0	kids	14.62	1.35	14.54	1.42	249	254	49.5	Asia	Hong kong	0.94													0.619
32	GAS-7	Prevalence and predictors of video game addiction: A study based on a national representative sample of gamers.	Wittek et al. (2016)	Wittek, C. T., Finserås, T. R., Pallesen, S., Mentzoni, R. A., Hanss, D., Griffiths, M. D., & Molde, H.	2016	1	3389			both	32.6				2038	1351	62.7	Europe	Norway	0.84
33	GAS-7	Problematic computer game use among adolescents, younger and older adults.	Festl et al. (2013)	Festl, R., Scharkow, M., & Quandt, T.	2013	3	4382	580	3802	both	37.8				2559.09	1822.91	58.4	Europe	Germany	0.72		CFA				1	0.97	0.03				0.242		adols (-0.19) / yonger (-0.24)/ older(-0.26)	adolescents 0.34/young adults(19-39) 0.33/older adults(40+)0.36
34	GAS-7	Problematic digital gaming behavior and its relation to the psychological, social and physical health of Finnish adolescents and young adults.	Männikkö et al. (2015)	Männikkö, N., Billieux, J., & Kääriäinen, M.	2015	1	293			both	18.7	3.4			150	144	51.02	Europe	Finland	0.79									0.17	0.13				-0.23	0.58
35	GAS-7	Problematic video game use: Estimated prevalence and associations with mental and physical health.	Mentzoni et al. (2011)	Mentzoni, R. A., Brunborg, G. S., Molde, H., Myrseth, H., Skouverøe, K. J. M., Hetland, J., & Pallesen, S.	2011	3	816			both					417	399	51.1	Europe	Norway	0.84
36	GAS-7	Problematic gaming behaviour in Finnish adolescents and young adults: Relation to game genres, gaming motives and self-awareness of problematic use.	Mannikko et al. (2017)	Männikkö, N., Billieux, J., Nordström, T., Koivisto, K., & Kääriäinen, M.	2017	1	261			both	18.7	3.45			137	124	52.5	Europe	Finland	0.79															0.49
37	GAS-7	Psychometric properties of the 7-item game addiction scale among french and German speaking adults.	Khazaal et al. (2016) Sample 1	Khazaal, Y., Chatton, A., Rothen, S., Achab, S., Thorens, G., Zullino, D., & Gmel, G.	2016	1	3318		3318	adults	20.3	1.3			3318		100	Europe	Switzerland	0.86		EFA/CFA	1				0.99	0.02	0.27	0.24		0.09
38	GAS-7	Psychosocial causes and consequences of pathological gaming.	Lemmens et al. (2011) a	Lemmens, J. S., Valkenburg, P. M., & Peter, J.	2011	1	543	543		kids	14.3	1.4			380	163	70	Europe	Netherland	0.77		EFA	1								0.15			-0.17	0.48
39	GAS-7	The effects of pathological gaming on aggressive behavior.	Lemmens et al. (2011) b	Lemmens, J. S., Valkenburg, P. M., & Peter, J.	2011	1	540	540	0	kids	13.9	1.4			378	162	70	Europe	Netherland	0.77												0.33			0.51
40	IGDS9-SF	Measurement invariance of the nine-item Internet Gaming Disorder Scale (IGDS9-SF) across Albania, USA, UK, and Italy	de Palo et al. (2019) Sample 2	de Palo, Valeria; Monacis, Lucia; Sinatra, Maria; Griffiths, Mark D.; Pontes, Halley; Petro, Menada; Miceli, Silvana	2019	1. 147 subgroup	275			both	29.5	9.48			237	38	86.1	Europe	UK	0.87		CFA					0.973	0.099
41	IGDS9-SF	Measurement invariance of the nine-item Internet Gaming Disorder Scale (IGDS9-SF) across Albania, USA, UK, and Italy	de Palo et al. (2019) Sample 3	de Palo, Valeria; Monacis, Lucia; Sinatra, Maria; Griffiths, Mark D.; Pontes, Halley; Petro, Menada; Miceli, Silvana	2019	1. 147 subgroup	237			both	29.09	10.72			186	51	78.3	North America	US	0.841		CFA					0.977	0.078
42	IGDS9-SF	Measurement invariance of the nine-item Internet Gaming Disorder Scale (IGDS9-SF) across Albania, USA, UK, and Italy	de Palo et al. (2019) Sample 4	de Palo, Valeria; Monacis, Lucia; Sinatra, Maria; Griffiths, Mark D.; Pontes, Halley; Petro, Menada; Miceli, Silvana	2019	1. 147 subgroup	228			both	31.38	10.97			112	116.052	49.1	Europe	Albania	0.81		CFA					0.907	0.142
43	GAS-7	The relationships between behavioral addictions and the five-factor model of personality.	Andreassen et al. (2013)	Andreassen, C. S., Griffiths, M. D., Gjertsen, S. R., Krossbakken, E., Kvam, S., & Pallesen, S.	2013	1	218	0	218	adults	20.7	3			45	171	20.6	Europe	Norway	0.83
44	GAS-7	The role of social anxiety, the behavioural inhibition system and depression in online gaming addiction in adults.	Vanzoelen & Caltabiano (2016)	Vanzoelen, D. & Caltabiano, M. L.	2016	3	186	0	186	adults	34.6	14.15	33.32	12.8	66	120	35.48	Oceania	Australia	0.88
45	GAS-7	Versatility and addiction in gaming: The number of video-game genres played is associated with pathological gaming in male adolescents.	Donati et al. (2015)	Donati, M. A., Chiesi, F., Ammannato, G., & Primi, C.	2015	1	701	701	0	kids	15.6	0.96			701	0	100	Europe	Italy																0.35
46	GAS-7	Video game use and cognitive performance: Does it vary with the presence of problematic video game use?	Collins & Freeman (2014)	Collins, E. & Freeman, J.	2014	1	66		66	adults	22.61	4.48			51	15	62.12	Europe	UK	0.823
47	GAS-7	Video gaming disorder and sport and exercise in emerging adulthood: A longitudinal study.	Henchoz et al. (2016)	Henchoz, Y., Studer, J., Deline, S., N’Goran, A. A., Baggio, S., & Gmel, G.	2016	1	4933	0	4933	adults	19.95	1.2			4933	0	100	Europe	Switzerland	0.78
48	GAS-7	Game addiction and academic achievement.	Sahin et al. (2016)	Sahin, M., Gumus, Y. Y., & Dincel, S.	2016	1	370	370	0	kids	16.18	1.1			201	169	54.3	Asia	Turkey	0.847	0.824	CFA				1	0.98	0.053							0.474
49	AICA	Efficacy of short-term treatment of internet and computer game addiction: a randomized clinical trial	Wölfling et al. (2019)	Wölfling, Klaus; Müller, Kai W.; Dreier, Michael; Ruckes, Christian; Deuster, Oliver; Batra, Anil; Mann, Karl; Musalek, Michael; Schuster, Andreas; Lemenager, Tagrid	2019	3	192			both					192	0	100	Europe	Germany, Austria	0.9
50	AICA	A clinical evaluation of the DSM-5 criteria for Internet Gaming Disorder and a pilot study on their applicability to further Internet-related disorders	Müller et al. (2019)	Müller, Kai W.; Beutel, Manfred E.; Dreier, Michael; Wölfling, Klaus	2019	3	166			both	23.8	6.72	32	11.71	142	24	85.54	Europe	Germany										0.53	0.433
51	AICA	Free-to-play: About addicted Whales, at risk Dolphins and healthy Minnows. Monetarization design and internet gaming disorder.	Dreier et al. (2017)	Dreier, M., Wölfling, K., Duven, E., Giralt, S., Beutel, M. E., & Müller, K. W.	2017	1	1485	1485	0	kids	15.53	1.64	15.57	1.68	809	676	54.5	Europe	Germany	0.82
52	AICA	Prevalence of internet addiction in the general population: Results from a German population-based survey.	Müller et al. (2014) a	Müller, K. W., Glaesmer, H., Brähler, E., Woelfling, K., & Beutel, M. E.	2014	3	1382			both					670	712	48.5	Europe	Germany	0.89
53	AICA	Regular gaming behavior and internet gaming disorder in European adolescents: Results from a cross-national representative survey of prevalence, predictors, and psychopathological correlates.	Müller et al. (2015)	Müller, K. W., Janikian, M., Dreier, M., Wölfling, K., Beutel, M. E., Tzavara, C., ... & Tsitsika, A.	2015	1	12938	12938	0	kids	15.8	0.7			6097	6841	47.1	Europe	Germany(2,315); Greece(1,897); Iceland(1,924); Netherlands(1,188); Poland(1,892); Romania(1,790); Spain(1,931)	0.84
54	AICA	The role of family and personality traits in Internet gaming disorder: A mediation model combining cognitive and attachment perspectives.	Throuvala et al. (2019)	Throuvala, M. A., Janikian, M., Griffiths, M. D., Rennoldson, M., & Kuss, D. J.	2019	1	172	0	172	adults	23.3	1.83			150	22	87	Europe	Greece	0.7
55	AICA	When addiction symptoms and life problems diverge: A latent class analysis of problematic gaming in a representative multinational sample of European adolescents.	Carras & Kardefelt-Winther (2018)	Carras, M. C., & Kardefelt-Winther, D.	2018	1	7865	7865	0	kids	15.8				4947	2918	62.9	Europe	Germany; Greece; Iceland; Netherlands; Poland; Romania; Spain	0.84
56	IGDS9-SF	Higher levels of (Internet) Gaming Disorder symptoms according to the WHO and APA frameworks associate with lower striatal volume	Zhou et al. (2020)	Zhou, Xinqi; Wu, Renjing; Liu, Congcong; Kou, Juan; Chen, Yuanshu; Pontes, Halley M.; Yao, Dezhong; Kendrick, Keith M.; Becker, Benjamin; Montag, Christian	2020	1	82	0	82	adults	21.8	2.16			82	0	100	Asia	China	0.845
57	IGDS9-SF	Relationships between severity of internet gaming disorder, severity of problematic social media use, sleep quality and psychological distress	Wong et al. (2020)	Wong, Hiu Yan; Mo, Hoi Yi; Potenza, Marc N.; Chan, Mung Ni Monica; Lau, Wai Man; Chui, Tsz Kwan; Pakpour, Amir H.; Lin, Chung-Ying	2020	1	300	0	300	adults	20.89	1.48			122	178	40.67	Asia	China	0.91									0.351	0.363
58	IGDS9-SF	Cybervictimization, Depression, and Adolescent Internet Addiction: The Moderating Effect of Prosocial Peer Affiliation	Wang et al. (2020) a	Wang, Zhenhai; Xie, Qi; Xin, Mucheng; Wei, Chang; Yu, Chengfu; Zhen, Shuangju; Liu, Sha; Wang, Jianping; Zhang, Wei	2020	1	1006	1006	0	kids	13.16	0.67			485	521	48.21	Asia	China	0.74		CFA				1	0.97	0.036	0.37
59	GAS-7	French validation of the 7-item Game Addiction Scale for adolescents	Gaetan et al. (2014) Sample 2	Gaetan, S., Bonnet, A., Bréjard, V., & Cury, F.	2014	1. 35 subgroup	306	306	0	kids	14.75	2.4			199	107	65	Europe	France	0.79		CFA				1	0.95	0.08	0.31	0.15					0.3
60	IGDS9-SF	New perspectives on the prevalence and associated factors of gaming disorder in Hong Kong community adults: A generational approach	Wang et al. (2020) b	Wang, Hsin-Yi; Cheng, Cecilia	2020	1	254	0	254	adults	44.3	15.4			99	155	39	Asia	China	0.87		CFA				1	0.95	0.04	0.33	0.41	0.4
61	IGDS9-SF	Symptoms of Internet Gaming Disorder, Inattention, and Impulsivity: a Cross-Sectional Study Conducted in the United Arab Emirates	Vally (2020)	Vally, Zahir	2020	1	214	0	214	adults	20.64	4.34			96	118	44.9	Asia	UAE	0.83															0.331
62	IGDS9-SF	Internet gaming disorder and psychosocial well-being: A longitudinal study of older-aged adolescents and emerging adults	Teng et al. (2020)	Teng, Zhaojun; Pontes, Halley M.; Nie, Qian; Xiang, Guangcan; Griffiths, Mark D.; Guo, Cheng	2020	1	1054	727	327	both	18.25	0.73			434	620	41.2	Asia	China															-0.08
63	IGDS9-SF	Identification of Avatar Mediates the Associations Between Motivations of Gaming and Internet Gaming Disorder Among the Malaysian Youth	T’ng & Pau (2020) a	T’ng, Soo Ting; Pau, Kee	2020	1	1049	0	1049	adults	22.19	3.3			808	267	75.2	Asia	Malaysia	0.81
64	IGDS9-SF	Validation of a translated internet gaming disorder scale (short form) and measurement invariance across sex groups in Malaysian samples	T’ng & Pau (2020) b Sample 1	T’ng, Soo Ting; Pau, Kee	2020	1	1050	0	1050	adults	21.96	2.37			786	264	74.9	Asia	Malaysia	0.81		Both	1	0.959	0.058	1	0.955	0.059							0.28
65	IGDS9-SF	Proteus Effect Profiles: how Do they Relate with Disordered Gaming Behaviours?	Stavropoulos et al. (2020)	Stavropoulos, Vasileios; Pontes, Halley M.; Gomez, Rapson; Schivinski, Bruno; Griffiths, Mark	2020	1	1022			both	28.6	9.9			820	202	80.2	Oceania	Australia	0.85
66	IGDS9-SF	Depression and disordered gaming: does culture matter?	O’Farrell et al. (2020)	O’Farrell, D. L., Baynes, K.-L., Pontes, H. M., Griffiths, M. D., & Stavropoulos, V.	2020	3	1032	0	1032	adults	24	7			503	529	48.7	Oceania	Australia(Australia 738, USA 222, other 72)	0.87									0.448	0.398
67	IGDS9-SF	Psychometric validation of the Internet Disorder Scale–short form in an Italian adult sample	Soraci et al. (2020)	Soraci, Paolo; Ferrari, Ambra; Bonanno, Enrico; Rosanna, De Pace; Repice, Emanuela; Griffiths, Mark D.	2020	1	1477	0	1477	adults	23.1	3.5	23.2	2.3	246.954	1230.05	16.72	Europe	Italy	0.923
68	IGDS9-SF	Anxiety as a predictor of gaming disorder among young adults	Sharma et al. (2020)	Sharma, Manoj Kumar; Anand, Nitin; Marimuthu, P.; Suma, N.; Murthy, Keshava D.; Thakur, Pranjali Chakraborty; Singh, Priya; Ajith, S. J.; John, Nisha; Mondal, Ishita	2020	3	403	0	403	adults	20.9	3.07			403	0	100	Asia	India	0.96		CFA				1	0.964	0.054
69	IGDS9-SF	Development and psychometric validation of Internet Gaming Disorder Scale-Short-Form (IGDS9-SF) in a Brazilian sample	Severo et al. (2020)	Severo, Rovena Batista; Barbosa, Ana Paula Pereira Neto; Fouchy, Daiana Rafaela Canabarro; da Cunha Coelho, Fábio Monteiro; Pinheiro, Ricardo Tavares; de Figueiredo, Vera Lucia Marques; de Siqueira Afonso, Vinícius; Pontes, Halley M.; Pinheiro, Karen Amaral Tavares	2020	1	555	354	201	both	20.3	5.4			319	236	57.5	South America	Brazil	0.82		Both	1			1	0.97	0.051							0.461
70	GAS-7	Psychometric properties of the 7-item game addiction scale among french and German speaking adults.	Khazaal et al. (2016) Sample 2	Khazaal, Y., Chatton, A., Rothen, S., Achab, S., Thorens, G., Zullino, D., & Gmel, G.	2016	1. 54 subgroup	2665		2665	adults	19.7	1.1			2665		100	Europe	Switzerland	0.85		EFA/CFA	1				0.94	0.04	0.24	0.23		0.15
71	IGDS9-SF	Spanish Validation and Scoring of the Internet Gaming Disorder Scale-Short-Form (IGDS9-SF)	Sánchez-Iglesias et al. (2020) Sample 1	Sánchez-Iglesias, Iván; Bernaldo-de-Quirós, Mónica; Labrador, Francisco J.; Puig, Francisco J. Estupiñá; Labrador, Marta; Fernández-Arias, Ignacio	2020	1	758	758	0	kids	13.82	1.34			245.592	512.408	32.4	Europe	Spain	0.825		EFA	1							0.2
72	IGDS9-SF	Validation and evaluation of the psychometric properties of bangla nine-item Internet Disorder Scale–Short Form	Saiful Islam et al. (2020)	Saiful Islam, Md; Rahman, Md Estiar; Moonajilin, Mst Sabrina; Griffiths, Mark D.	2020	1	534	534	0	kids	15.7	1.5			326	208	61	Asia	Bangladeshi	0.82		CFA				1	0.93	0.08	0.41	0.36
73	IGDS9-SF	Investigating problematic social media and game use in a nationally representative sample of adolescents and younger adults	Reer et al. (2020)	Reer, Felix; Festl, Ruth; Quandt, Thorsten	2020	1	1929			both	27.77	6.86			942	987	48.8	Europe	Germany	0.952									0.442	0.429	0.15			-0.029	0.241
74	IGDS9-SF	Clarification of the Cut-off Score for Nine-Item Internet Gaming Disorder Scale–Short Form (IGDS9-SF) in a Chinese Context	Qin et al. (2020)	Qin, Lixia; Cheng, Limei; Hu, Maorong; Liu, Qiaosheng; Tong, Jianqin; Hao, Wei; Luo, Tao; Liao, Yanhui	2020	1	3855			both	18.7	3.29	20.31	2.87	1736.68	2118.32	45.05	Asia	China	0.91
75	IGDS9-SF	Exploring differences in substance use among emerging adults at-risk for problem gambling, and/or problem video gaming	Mills et al. (2020)	Mills, Devin J.; Marchica, Loredana; Keough, Matthew T.; Derevensky, Jeffrey L.	2020	1	1621	0	1621	adults	20.55	2.7			738.041	882.959	45.53	North America	Canada	0.78
76	IGDS9-SF	Social anxiety and Internet gaming disorder: The role of motives and metacognitions	Marino et al. (2020)	Marino, Claudia; Canale, Natale; Vieno, Alessio; Caselli, Gabriele; Scacchi, Luca; Spada, Marcantonio M.	2020	1	543	0	543	adults	23.89	6.15			459.921	83.079	84.7	Europe	Italy	0.84										0.36					0.27
77	IGDS9-SF	The Spanish Version of the Internet Gaming Disorder Scale-Short Form (IGDS9-SF): Further Examination Using Item Response Theory	Maldonado-Murciano et al. (2020)	Maldonado-Murciano, Laura; M Pontes, Halley; Griffiths, Mark D.; Barrios, Maite; Gómez-Benito, Juana; Guilera, Georgina	2020	1	388			both	25.45	9.62			179.993	208.007	46.39	Europe	Spain	0.9	0.89	CFA				1	0.99	0.056	0.27	0.17
78	IGDS9-SF	Measurement invariance across young adults from Hong Kong and Taiwan among three internet-related addiction scales: Bergen Social Media Addiction Scale (BSMAS), Smartphone Application-Based Addiction Scale (SABAS), and Internet Gaming Disorder Scale-Short Form (IGDS-SF9)(Study Part A)	Leung et al. (2020) Sample 1	Leung, Hildie; Pakpour, Amir H.; Strong, Carol; Lin, Yi-Ching; Tsai, Meng-Che; Griffiths, Mark D.; Lin, Chung-Ying; Chen, I. Hua	2020	1	306	0	306	adults	24.08	5.06			99	207	32.4	Asia	Hong Kong	0.93		CFA				1	1	0							0.43
79	Lemmens IGD	The psychometric properties of the Chinese version internet gaming disorder scale	Lei et al. (2020)	Lei, Wei; Liu, Kezhi; Zeng, Zhen; Liang, Xuemei; Huang, Chaohua; Gong, Ke; He, Wenying; Xiang, Bo; Zhang, Jin; Zheng, Xiaojiao	2020	1	351	0	351	adults	21.87	4.49			168	183	47.86	Asia	China	0.81	0.83	CFA				1	0.999	0.015			0.1	0.23	0.28	-0.15	0.83
80	IGDS9-SF	Efficacy of the Acceptance and Cognitive Restructuring Intervention Program (ACRIP) on the Internet Gaming Disorder Symptoms of Selected Asian Adolescents	Kuriala & Reyes (2020)	Kuriala, Georgekutty Kochuchakkalackal; Reyes, Marc Eric S.	2020	1	40	40	0	kids							Notreported	Asia	Philippines	0.96
81	IGDS9-SF	Psychometric Properties of the Nine-Item Korean Internet Gaming Disorder Scale: Short Form	Kim & Ko (2020)	Kim, Bin-Na; Ko, Hyunsuk	2020	1	594			both	23.5	6.29			418	176	70.37	Asia	Korea	0.86		CFA				1	0.956	0.071			0.36				0.31
82	IGDS9-SF	Withdrawal Symptoms Among American Collegiate Internet Gamers	Giordano et al. (2020)	Giordano, Amanda L.; Prosek, Elizabeth A.; Bain, Casey; Malacara, Audrey; Turner, Jasmine; Schunemann, Kaylia; Schmit, Michael K.	2020	1	144	0	144	adults	21.3	3.16			104	39	72.2	North America	USA	0.88															0.57
83	IGDS9-SF	Psychometric validation of the Turkish gaming disorder test: A measure that evaluates disordered gaming according to the World Health Organization framework	Evren et al. (2020) a	Evren, Cuneyt; Pontes, Halley M.; Dalbudak, Ercan; Evren, Bilge; Topcu, Merve; Kutlu, Nilay	2020	1	932	0	932	adults	23.64	5.42			543	389	58.3	Asia	Turkey	0.895
84	IGDT10	Psychometric validation of the Turkish Ten-Item Internet Gaming Disorder Test (IGDT-10)	Evren et al. (2020) b	Evren, Cuneyt; Evren, Bilge; Dalbudak, Ercan; Topcu, Merve; Kutlu, Nilay	2020	1	752			both	23.09	5.1			519	233	69	Asia	Turkey	0.89
85	IGDS9-SF	Problematic Facebook use and problematic video gaming as mediators of relationship between impulsivity and life satisfaction among female and male gamers	Cudo et al. (2020)	Cudo, Andrzej; Wojtasiński, Marcin; Tużnik, Przemysław; Griffiths, Mark D.; Zabielska-Mendyk, Emilia	2020	1	673			both	21.25	2.67			282	391	41.9019	Europe	Poland	0.85														-0.14	0.58
86	Lemmens IGD	Addictive online games: Examining the relationship between game genres and Internet gaming disorder.	Lemmens & Hendriks (2016) Sample 2	Lemmens, J. S. & Hendriks, S. J.	2016	1. 196 subgroup	1191			both	24.4	7.6			576	615	48.36	Europe	Netherlands	0.95															0.33
87	IGDS9-SF	Time invariance of three ultra-brief internet-related instruments: Smartphone Application-Based Addiction Scale (SABAS), Bergen Social Media Addiction Scale (BSMAS), and the nine-item Internet Gaming Disorder Scale-Short Form (IGDS-SF9)(Study Part B)	Chen et al. (2020) a	Chen, I. Hua; Strong, Carol; Lin, Yi-Ching; Tsai, Meng-Che; Leung, Hildie; Lin, Chung-Ying; Pakpour, Amir H.; Griffiths, Mark D.	2020	1	640	0	640	adults	20.51	1.22	24.18	4.92	266	374	41.5625	Asia	China (Hong Kong, Taiwan)	0.916	0.94														0.28
88	IGDS9-SF	Psychometric properties of three simplified Chinese online-related addictive behavior instruments among mainland Chinese primary school students	Chen et al. (2020) b	Chen, I. Hua; Ahorsu, Daniel Kwasi; Pakpour, Amir H.; Griffiths, Mark D.; Lin, Chung-Ying; Chen, Chao-Ying	2020	1	1065	1065	0	kids	10.37	0.95			513	552	48.3	Asia	China	0.84		CFA				1	0.98	0.076	0.55	0.47					0.2
89	GAS-7	Development and validation of a game addiction scale for adolescents.	Lemmens. et al. (2009) Sample 2	Lemmens, J. S., Valkenburg, P. M., & Peter, J.	2009	1. 25 subgroup	369	369	0	kids					253	116	68	Europe	netherlands	0.81		CFA					0.974	0.046			0.174	0.188		-0.136	0.549
90	IGDS9-SF	Effect of the Frustration of Psychological Needs on Addictive Behaviors in Mobile Videogamers—The Mediating Role of Use Expectancies and Time Spent Gaming	Chamarro et al. (2020)	Chamarro, Andrés; Oberst, Ursula; Cladellas, Ramón; Fuster, Héctor	2020	1	471			both	21.73	10.1			211	260	44.7983	Europe	Spain	0.88															0.23
91	IGDS9-SF	Spanish validation of the internet gaming disorder scale–short form (IGDS9-SF): Prevalence and relationship with online gambling and quality of life	Beranuy et al. (2020)	Beranuy, Marta; Machimbarrena, Juan M.; Vega-Osés, M. Asunción; Carbonell, Xavier; Griffiths, Mark D.; Pontes, Halley M.; González-Cabrera, Joaquín	2020	1	535			both	18.35	2.13			420	115	78.5	Europe	Spain	0.85		CFA				1	0.995	0.019
92	IGDS9-SF	Should Internet gaming disorder be considered a subtype of generalized problematic internet use? Findings from a study among medical college students	Balhara et al. (2020)	Balhara, Yatan Pal Singh; Singh, Swarndeep; Saini, Romil; Dahiya, Neha; Singh, Aakanksha Bharti; Kumar, Rajesh	2020	1	306	0	306	adults	22.73	3.97			143	163	44.7	Asia	India	0.88									0.27						0.77
93	IGDS9-SF	Measurement invariance across young adults from Hong Kong and Taiwan among three internet-related addiction scales: Bergen Social Media Addiction Scale (BSMAS), Smartphone Application-Based Addiction Scale (SABAS), and Internet Gaming Disorder Scale-Short Form (IGDS-SF9)(Study Part A)	Leung et al. (2020) Sample 2	Leung, Hildie; Pakpour, Amir H.; Strong, Carol; Lin, Yi-Ching; Tsai, Meng-Che; Griffiths, Mark D.; Lin, Chung-Ying; Chen, I. Hua	2020	1. 103 subgroup	336	0	336	adults	20.51	1.22			167	169	49.7	Asia	China	0.94		CFA				1	0.999	0.016							0.43
94	IGDS9-SF	Associations between comorbid stress and Internet Gaming Disorder symptoms: Are there cultural and gender variations?	Andreetta et al. (2020)	Andreetta, Jesse; Teh Msc, Justin; Burleigh, Tyrone L.; Gomez, Rapson; Stavropoulos, Vasileios	2020	1	964	0	964	adults	25.74	7.65			485	479	50.3	Global	Australia, USA, UK	0.87
95	IGDS9-SF	Predicting likelihood of psychological disorders in PlayerUnknown’s Battlegrounds (PUBG) players from Asian countries using supervised machine learning	Aggarwal et al. (2020)	Aggarwal, Swati; Saluja, Shivin; Gambhir, Varshika; Gupta, Shubhi; Satia, Simrat Pal Singh	2020	3	44			both	21.7				42	2	95.45	Asia	India	0.87
96	IGDS9-SF	Psychometric testing of three Chinese online-related addictive behavior instruments among Hong Kong university students	Yam et al. (2019)	Yam, Chun-Wai; Pakpour, Amir H.; Griffiths, Mark D.; Yau, Wai-Yan; Lo, Cheuk-Long Matthew; Ng, Jennifer M. T.; Lin, Chung-Ying; Leung, Hildie	2019	1	307			both	21.64	8.11			99	208	32.4	Asia	China	0.903		CFA				1	0.969	0.077	0.21	0.17					0.33
97	IGDS9-SF	Digital nativity and information technology addiction: Age cohort versus individual difference approaches	Wang et al. (2019)	Wang, Hsin-Yi; Sigerson, Leif; Cheng, Cecilia	2019	1	1001	0	1001	adults	35	10.6			438	563	43.8	North America	USA	0.91													0.477
98	IGDS9-SF	The physical, emotional, and identity user-avatar association with disordered gaming: A pilot study	Stavropoulos et al. (2019) a	Stavropoulos, Vasileios; Dumble, Emma; Cokorilo, Sandra; Griffiths, Mark D.; Pontes, Halley M.	2019	1	125	0	125	adults	23.34	3.39	23.02	3.43	94	31	75.2	Oceania	Australia	0.92
99	IGDS9-SF	Test-retest measurement invariance of the nine-item internet gaming disorder scale in two countries: a preliminary longitudinal study	Stavropoulos et al. (2019) b Sample 1	Stavropoulos, Vasileios; Bamford, Luke; Beard, Charlotte; Gomez, Rapson; Griffiths, Mark D.	2019	1	120	0	120	adults	22.35	2.82			266	184	58.1	North America	USA	0.91		CFA				1	0.98	0.069
100	IGDS9-SF	Being there: A preliminary study examining the role of presence in internet gaming disorder	Stavropoulos et al. (2019) c	Stavropoulos, Vasileios; Burleigh, Tyrone L.; Beard, Charlotte L.; Gomez, Rapson; Griffiths, Mark D.	2019	1	125	0	125	adults	23.34	3.39	23.02	3.43	96	29	76.8	Oceania	Austrailia	0.92
101	IGDS9-SF	A preliminary cross-cultural study of Hikikomori and Internet Gaming Disorder: The moderating effects of game-playing time and living with parents	Stavropoulos et al. (2019) d Sample 1	Stavropoulos, Vasileios; Anderson, Emma Ela; Beard, Charlotte; Latifi, Mohammed Qasim; Kuss, Daria; Griffiths, Mark	2019	1	153	0	153	adults	23.38	3.5			116	37	75.817	Oceania	Austrailia	0.88
102	IGDS9-SF	Associations between attention deficit hyperactivity and internet gaming disorder symptoms: Is there consistency across types of symptoms, gender and countries?	Stavropoulos et al. (2019) e Sample 1	Stavropoulos, Vasilis; Adams, Baxter L. M.; Beard, Charlotte L.; Dumble, Emma; Trawley, Steven; Gomez, Rapson; Pontes, Halley M.	2019	1	164	0	164	adults	23.01	3.35			121	43	73.7805	Oceania	Austrailia	0.92
103	IGDS9-SF	Gaming disorder among medical college students from India: Exploring the pattern and correlates	Singh et al. (2019)	Singh, Swarndeep; Dahiya, Neha; Singh, Aakanksha Bharti; Kumar, Rajesh; Balhara, Yatan Pal Singh	2019	1	173			both	22.73	3.97			143	163	82.659	Asia	India										0.43						0.7
104	IGDS9-SF	Internet gaming disorder in students of Peshawar: A cross sectional survey	Salam et al. (2019)	Salam, Zahwa; Sadiq, Zainab; Tajamul, Urooj; Sethi, Mifrah Rauf; Irfan, Muhammad	2019	1	2116			both	21.5	2.1			1261	855	59.5936	Asia	Pakistan	0.805															0.236
105	IGDS9-SF	Laxer clinical criteria for gaming disorder may hinder future efforts to devise an efficient diagnostic approach: A tree-based model study	Pontes et al. (2019)	Pontes, Halley M.; Schivinski, Bruno; Brzozowska-Woś, Magdalena; Stavropoulos, Vasileios	2019	1	3377			both	20	4.3			2789	588	82.67	Europe	Poland	0.82		CFA				1	0.95	0.04
106	IGDS9-SF	Internet gaming disorder: compensating as a Draenei in World of Warcraft	Morcos et al. (2019)	Morcos, Maria; Stavropoulos, Vasileios; Rennie, John Jason; Clark, Michael; Pontes, Halley M.	2019	1	404			both	25.56	7.61			299	105	74.0099	Oceania	Australia	0.84
107	IGDS9-SF	The Use of Digital Technologies, Impulsivity and Psychopathological Symptoms in Adolescence	Luca et al. (2019)	Luca, Cerniglia; Guicciardi, Marco; Maria, Sinatra; Lucia, Monacis; Alessandra, Simonelli; Silvia, Cimino	2019	1	656	656	0	kids	16.32	1.54			338	318	51.5244	Europe	Italy	0.88									0.032	0.004		-0.009
108	IGDS9-SF	Measuring female gaming: gamer profile, predictors, prevalence, and characteristics from psychological and gender perspectives	Lopez-Fernandez et al. (2019)	Lopez-Fernandez, Olatz; Williams, A. Jess; Kuss, Daria J.	2019	1	523			both	26.87	6.9			0	523	0	Global		0.86									0.23			0.41
109	IGDS9-SF	Smartphone application-based addiction among Iranian adolescents: A psychometric study	Lin et al. (2019)	Lin, Chung-Ying; Imani, Vida; Broström, Anders; Nilsen, Per; Fung, Xavier C. C.; Griffiths, Mark D.; Pakpour, Amir H.	2019	1	3807	3807	0	kids	15.53	1.2			2022	1785	53.1127	Asia	Iran	0.9									0.34	0.34
110	IGDS9-SF	Compulsive Internet Gaming and Its Relationship with Poor Psychological Well-Being Among Selected Adolescents	Kochuchakkalackal & Reyes (2019)	Kochuchakkalackal, Georgekutty Kuriala; Reyes, Marc Eric S.	2019	1	456	456	0	kids	14.44	1.366			313	143	68.6404	Asia	India	0.96														-0.771
111	IGDS9-SF	The Gender Congruence and Life Satisfaction Scale (GCLS): Development and validation of a scale to measure outcomes from transgender health services	Jones et al. (2019)	Jones, Bethany A.; Bouman, Walter Pierre; Haycraft, Emma; Arcelus, Jon	2019	1	451		451	adults	36.94	15.46			147	171	46.2264	Europe	UK	0.92														-0.28
112	IGDS9-SF	Item response theory analysis of the recoded internet gaming disorder scale-short-form (IGDS9-SF)	Gomez et al. (2019)	Gomez, Rapson; Stavropoulos, Vasileios; Beard, Charlotte; Pontes, Halley M.	2019	1	868			both	28.64	8.79			523	345	60.2535	North America	USA	0.91		CFA					0.986	0.025
113	IGDS9-SF	Relationship of internet gaming disorder severity with symptoms of anxiety, depression, alexithymia, and aggression among university students	Evren et al. (2019) a	Evren, Cuneyt; Evren, Bilge; Dalbudak, Ercan; Topcu, Merve; Kutlu, Nilay	2019	1	987			both	23.65	6.37			567	420	57.4468	Asia	Turkey										0.33	0.323		0.318
114	IGDS9-SF	Relationships of Internet addiction and Internet gaming disorder symptom severities with probable attention deficit/hyperactivity disorder, aggression and negative affect among university students	Evren et al. (2019) b	Evren, Cuneyt; Evren, Bilge; Dalbudak, Ercan; Topcu, Merve; Kutlu, Nilay	2019	1	987			both	23.65	6.37			567	420	57.4468	Asia	Turkey														0.73
115	IGDS9-SF	Measurement invariance of the nine-item Internet Gaming Disorder Scale (IGDS9-SF) across Albania, USA, UK, and Italy	de Palo et al. (2019) Sample 1	de Palo, Valeria; Monacis, Lucia; Sinatra, Maria; Griffiths, Mark D.; Pontes, Halley; Petro, Menada; Miceli, Silvana	2019	1	671			both	21.62	3.9			366	305	54.5455	Europe	Italy	0.963		CFA					0.997	0.104
116	IGDS9-SF	The association between problematic online gaming and perceived stress: The moderating effect of psychological resilience	Canale et al. (2019)	Canale, Natale; Marino, Claudia; Griffiths, Mark D.; Scacchi, Luca; Monaci, Maria Grazia; Vieno, Alessio	2019	1	605			both	24.01	6.11			496	109	82	Europe	Italy	0.84															0.32
117	IGDS9-SF	Relationship between Internet Gaming Disorder with Depressive Syndrome and Dopamine Transporter Condition in Online Games Player	Ariatama et al. (2019)	Ariatama, Bayu; Effendy, Elmeida; Amin, Mustafa M.	2019	1	48	0	48	adults					46	2	96	Asia	Indonesia	0.91									0.643
118	IGDS9-SF	Internet gaming disorder behaviors in emergent adulthood: A pilot study examining the interplay between anxiety and family cohesion	Adams et al. (2019)	Adams, Baxter L. M.; Stavropoulos, Vasilis; Burleigh, Tyrone L.; Liew, Lucas W. L.; Beard, Charlotte L.; Griffiths, Mark D.	2019	1	125	0	125	adults	23.34	3.29			94	31	75.2	Oceania	Austrailia	0.92										0.46
119	IGDS9-SF	The mediating effect of Internet gaming disorder's symptoms on loneliness and aggression among undergraduate students and working adults in Malaysia	T'ng et al. (2020)	T'ng, Soo Ting; Ho, Khee Hoong; Sim, Da En; Yu, Cher Hoe; Wong, Poh Yin	2020	1	410	0	410	adults	23.9				199	211	48.5	Asia	Malaysia	0.891											0.332	0.42
120	IGDS9-SF	Measuring DSM-5 Internet gaming disorder: Development and validation of a short psychometric scale. Computers in Human Behavior, 45, 137-143.	Pontes & Griffiths (2015)	Pontes, H. M. & Griffiths, M. D. (2015).	2015	1	1060			both	27.3	9.02			902	158	85.0943	Europe	UK	0.87		CFA					0.964	0.054							0.319
121	IGDS9-SF	. Adapting the short form of the Internet Gaming Disorder Scale into Turkish: Validity and reliability. Addicta: the Turkish Journal on Addictions, 5.	Arıcak et al. (2019)	Arıcak, O. T., Dinç, M., Yay, M., & Griffiths, M. D. (2019)	2019	1	455			both	15.83	4.16			245.7	209.3	54	Asia	Turkey	0.82	0.78	CFA					0.9	0.09					0.57
122	IGDS9-SF	Depression, internet gaming disorder, and the moderating effect of the gamer-avatar relationship: An exploratory longitudinal study. International Journal of Mental Health and Addiction, 16, 102-124.	Burleigh et al. (2018)	Burleigh, T. L., Stavropoulos, V., Liew, L. W., Adams, B. L., & Griffiths, M. D. (2018).	2018	1	125	0	125	adults	23.3	3.4	23	3.4	94	31	75.2	Oceania	Austrailia	0.92									0.52
123	IGDS9-SF	Exploring individual differences in online addictions: The role of identity and attachment. International Journal of Mental Health and Addiction, 15, 853-868.	Monacis et al. (2017)	Monacis, L., de Palo, V., Griffiths, M. D., & Sinatra, M. (2017).	2017	1	712	267	445	both	21.63	3.9			381	331	53.5112	Europe	Italy	0.96													0.816
124	IGDS9-SF	Internet gaming disorder among Slovenian primary schoolchildren: Findings from a nationally representative sample of adolescents. Journal of Behavioral Addictions, 5, 304-310.	Pontes et al. (2016)	Pontes, H. M., Macur, M., & Griffiths, M. D. (2016)	2016	1	1071	1071	0	kids	13.44	0.59			537	534	50.1401	Europe	Slovenia	0.93		CFA					0.99	0.03						-0.11	0.484
125	IGDS9-SF	Internet gaming disorder: The interplay between physical activity and user–avatar relationship. Behaviour & Information Technology, 37, 558-574.	Liew et al. (2018)	Liew, L. W., Stavropoulos, V., Adams, B. L., Burleigh, T. L., & Griffiths, M. D. (2018).	2018	1	125	0	125	adults	23.34	3.29	22.53	3.04	94	31	75.2	Oceania	Austrailia	0.88
126	IGDS9-SF	Investigating the differential effects of social networking site addiction and Internet gaming disorder on psychological health. Journal of Behavioral Addictions, 6, 601-610.	Pontes (2017)	Pontes, H. M. (2017).	2017	1	495	495	0	kids	13.02	1.64			265	230	53.5	Europe	Portugal	0.87		CFA					0.92	0.036	0.36	0.33					0.42
127	IGDS9-SF	Measurement invariance of the internet gaming disorder scale–short-form (IGDS9-SF) between Australia, the USA, and the UK. International Journal of Mental Health and Addiction, 16, 377-392.	Stavropoulos et al. (2018) Sample 1	Stavropoulos, V., Beard, C., Griffiths, M. D., Buleigh, T., Gomez, R., & Pontes, H. M. (2018).	2018	1	281			both	29.49	9.47			241.941	39.059	86.1	Europe	UK	0.89
128	IGDS9-SF	Measurement invariance of the internet gaming disorder scale–short-form (IGDS9-SF) between the United States of America, India and the United Kingdom. Psychiatry Research, 257, 472-478.	Pontes et al. (2017) Sample 1	Pontes, H. M., Stavropoulos, V., & Griffiths, M. D. (2017).	2017	1	272			both	41.61	14.03			137.904	134.096	50.7	Europe	UK	0.88
129	IGDS9-SF	Portuguese validation of the internet gaming disorder scale–short-form. Cyberpsychology, Behavior, and Social Networking, 19, 288-293.	Pontes & Griffiths (2016)	Pontes, H. M. & Griffiths, M. D. (2016).	2016	3	495			both	13.02	1.64			230	265	46.4646	Europe	Portugal	0.87		CFA					0.974	0.039
130	IGDS9-SF	Psychometric validation of the Persian nine-item Internet Gaming Disorder Scale–Short Form: Does gender and hours spent online gaming affect the interpretations of item descriptions? Journal of Behavioral Addictions, 6, 256-263.	Wu et al. (2017)	Wu, T. Y., Lin, C. Y., Årestedt, K., Griffiths, M. D., Broström, A., & Pakpour, A. H. (2017).	2017	3	2363	2363	0	kids	15.6	1.2			1531	832	64.7905	Asia	Iran	0.9	0.87	CFA					0.985	0.061
131	IGDS9-SF	. Relationship of Internet gaming disorder with dissociative experience in Italian university students. Annals of General Psychiatry, 17, 28.	De Pasquale et al. (2018)	De Pasquale, C., Dinaro, C., & Sciacca, F. (2018)	2018	1	221	0	221	adults	21.56	1.42			93	128	42.0814	Europe	Italy	0.87
132	IGDS9-SF	Social genomics of healthy and disordered internet gaming. American Journal of Human Biology, 30, e23146.	Snodgrass et al. (2018)	Snodgrass, J. G., Dengah II, H. F., Lacy, M. G., Else, R. J., Polzer, E. R., Arevalo, J. M., & Cole, S. W.	2018	1	56	0	56	adults	23.79	4.15			36	20	64	North America	USA	0.88															0.44
133	IGDS9-SF	Validation of the internet gaming disorder scale–short-form (IGDS9-SF) in an Italian-speaking sample. Journal of Behavioral Addictions, 5, 683-690.	Monacis et al. (2016) a	Monacis, L., Palo, V. D., Griffiths, M. D., & Sinatra, M.	2016	1	687	254	433	both	21.62	3.9			375	312	54.5852	Europe	Italy	0.96		CFA				1	0.97	0.072
134	IGDS9-SF	Psychometric validation of the Turkish nine-item internet gaming disorder scale–short form (IGDS9-SF).	Evren et al. (2018)	Evren, C., Dalbudak, E., Topcu, M., Kutlu, N., Evren, B., & Pontes, H. M.	2018	1	1250	0	1250	adults	21.84	3.42			548	702	43.84	Asia	Turkey	0.894		CFA				1	0.985	0.052					0.457		0.55
135	Lemmens IGD	Internet gaming disorder and problematic social media use in a representative sample of German adolescents: Prevalence estimates, comorbid depressive symptoms and related psychosocial aspects	Wartberg et al. (2020)	Wartberg, Lutz; Kriston, Levente; Thomasius, Rainer	2020	3	1001	1001	0	kids	14.58	1.68			518	483	51.75	Europe	Germany	0.66									0.269
136	Lemmens IGD	Adverse childhood experiences, dissociation, and anxious attachment style as risk factors of gaming disorder	Grajewski & Dragan (2020)	Grajewski, Piotr; Dragan, Ma lgorzata	2020	1	1288			both	26.28	7.44			851	435	66.17	Europe	Poland	0.69										0.25
137	Lemmens IGD	Normative, passionate, or problematic? Identification of adolescent gamer subtypes over time	Peeters et al. (2019)	Peeters, Margot; Koning, Ina; Lemmens, Jeroen; Eijnden, Regina van den	2019	1	1928	1928	0	kids	13.3	0.91			1099	829	57	Europe	Netherlands	0.78
138	Lemmens IGD	WAIT & WATCH THROUGH YOGA TECHNIQUES TO OVERCOME TENTATIVE INTERNET GAME DISORDER IN ADOLESCENT GROUPS	Maurya & Dadhore (2019)	Maurya, Kirti; Dadhore, Sadhna	2019	1	600	600	0	kids	16.32	0.75			236	364	39.33	Asia	India	0.89
139	IGDS9-SF	Measurement invariance of the internet gaming disorder scale–short-form (IGDS9-SF) between the United States of America, India and the United Kingdom. Psychiatry Research, 257, 472-478.	Pontes et al. (2017) Sample 2	Pontes, H. M., Stavropoulos, V., & Griffiths, M. D. (2017).	2017	1. 167 subgroup	336			both	30.37	8.9			227.136	108.864	67.6	Asia	India	0.89
140	IGDS9-SF	Measurement invariance of the internet gaming disorder scale–short-form (IGDS9-SF) between the United States of America, India and the United Kingdom. Psychiatry Research, 257, 472-478.	Pontes et al. (2017) Sample 3	Pontes, H. M., Stavropoulos, V., & Griffiths, M. D. (2017).	2017	1. 167 subgroup	405			both	32.57	11.33			251.1	153.9	62	North America	USA	0.91		CFA					0.94	0.08
141	Lemmens IGD	Associations between loot box use, problematic gaming and gambling, and gambling-related cognitions	Brook & Clark (2019) Sample 1	Brooks, Gabriel A.; Clark, Luke	2019	1	144	0	144	adults	34	10			74	70	51.4	North America	Canada	0.82
142	Lemmens IGD	A longitudinal study on psychosocial causes and consequences of Internet gaming disorder in adolescence.	Wartberg et al. (2019) a	Wartberg, L., Kriston, L., Zieglmeier, M., Lincoln, T., & Kammerl, R.	2019	1	1095	1095	0	kids	12.99	0.82			556	539	50.8	Europe	Germany	0.82												0.42
143	Lemmens IGD	Accordance of adolescent and parental ratings of Internet gaming disorder and their associations with psychosocial aspects.	Wartberg et al. (2019) b	Wartberg, L., Zieglmeier, M., & Kammerl, R.	2019	1	985	985	0	kids	13.89	0.89			486	499	49.34	Europe	Germany	0.83		CFA				1	0.99	0.04
144	Lemmens IGD	Addictive online games: Examining the relationship between game genres and Internet gaming disorder.	Lemmens & Hendriks (2016) Sample 1	Lemmens, J. S. & Hendriks, S. J.	2016	1	1251			both	24.8	8.1			621	630	49.64	Europe	Netherlands	0.83															0.22
145	Lemmens IGD	Bidirectional effects of Internet-specific parenting practices and compulsive social media and Internet game use.	Koning et al. (2018)	Koning, I. M., Peeters, M., Finkenauer, C., & Van Den Eijnden, R. J.	2018	1	354	354	0	kids	13.9	0.74			173.106	180.894	48.9	Europe	Netherlands	0.74
146	Lemmens IGD	Gaming motivation and problematic video gaming: The role of needs frustration.	Mills et al. (2018)	Mills, D. J., Milyavskaya, M., Heath, N. L., & Derevensky, J. L.	2018	1	1029	0	1029	adults	22.6	4.13			749	280	72.8	North America	Canada	0.85															0.24
147	Lemmens IGD	Internet gaming disorder: Social phobia and identifying with your virtual self.	Sioni et al. (2017)	Sioni, S. R., Burleson, M. H., & Bekerian, D. A.	2017	1	394	0	394	adults	34.3	11.6			197	197	50	North America	USA	0.85										0.51					0.29
148	Lemmens IGD	Predicting Internet Gaming Disorder symptoms in young adolescents: A one-year follow-up study.	Peeters et al. (2018)	Peeters, M., Koning, I., & van den Eijnden, R.	2018	1	544	544	0	kids	13.9	0.74			266	278	48.9	Europe	Netherlands	0.74														-0.211
149	IGDS9-SF	Spanish Validation and Scoring of the Internet Gaming Disorder Scale-Short-Form (IGDS9-SF)	Sánchez-Iglesias et al. (2020) Sample 2	Sánchez-Iglesias, Iván; Bernaldo-de-Quirós, Mónica; Labrador, Francisco J.; Puig, Francisco J. Estupiñá; Labrador, Marta; Fernández-Arias, Ignacio	2020	1. 95 subgroup	758	758	0	kids	13.82	1.34			245.592	512.408	32.4	Europe	Spain	0.768		CFA				1	0.961	0.038		0.2
150	IGDS9-SF	Spanish Validation and Scoring of the Internet Gaming Disorder Scale-Short-Form (IGDS9-SF)	Sánchez-Iglesias et al. (2020) Sample 3	Sánchez-Iglesias, Iván; Bernaldo-de-Quirós, Mónica; Labrador, Francisco J.; Puig, Francisco J. Estupiñá; Labrador, Marta; Fernández-Arias, Ignacio	2020	1. 95 subgroup	657			both	18.82	1.52			522	135	79.4521	Europe	Spain	0.78		CFA				1	0.94	0.052		0.2
151	GAS-7	Individual differences in implicit learning abilities and impulsive behavior in the context of Internet addiction and Internet Gaming Disorder under the consideration of gender.	Sariyska et al. (2017) Sample 2	Sariyska, R., Lachmann, B., Markett, S., Reuter, M., & Montag, C.	2017	3. 37 subgroup	121			both	23.7	3.93			67	54	55.37	Europe	Germany	0.88													0.197
152	GAS-7	Individual differences in implicit learning abilities and impulsive behavior in the context of Internet addiction and Internet Gaming Disorder under the consideration of gender.	Sariyska et al. (2017) Sample 3	Sariyska, R., Lachmann, B., Markett, S., Reuter, M., & Montag, C.	2017	3. 37 subgroup	94			both	23.48	3.55			33	61	34.02	Europe	Germany	0.81													0.235
153	Lemmens IGD	The impact of heavy and disordered use of games and social media on adolescents’ psychological, social, and school functioning. Journal of Behavioral Addictions, 7, 697-706.	Van Den Eijnden et al. (2018)	Van Den Eijnden, R., Koning, I., Doornwaard, S., Van Gurp, F., & Ter Bogt, T.	2018	1	538	538	0	kids	12.9	0.73			263.082	274.918	48.9	Europe	Netherlands	0.73															0.54
154	Lemmens IGD	The prevalence and psychosocial correlates of internet gaming disorder: analysis in a nationally representative sample of 12-to 25-Year-Olds. Deutsches Ärzteblatt International, 114, 419-424.	Wartberg et al. (2017)	Wartberg, L., Kriston, L., & Thomasius, R.	2017	3	1531			both	18.86	4.06			786.934	744.066	51.4	Europe	Germany	0.83									0.073	0.101
155	Lemmens IGD	The relationship between online gaming motivation, self-concept clarity and tendency toward problematic gaming. Cyberpsychology: Journal of Psychosocial Research on Cyberspace, 12, 4.	Šporčić & Glavak-Tkalić (2018)	Šporčić, B., & Glavak-Tkalić, R.	2018	1	509	0	509	adults	23.14	4.66			464	45	91.2	Europe	Croatia	0.67															0.224
156	Lemmens IGD	The Internet Gaming Disorder Scale. Psychological Assessment, 27, 567-582.	Lemmens et al. (2015)	Lemmens, J. S., Valkenburg, P. M., & Gentile, D. A.	2015	1	1912			both					1018	894	85.7	Europe	Netherlands	0.83		CFA				1	0.997	0.016			0.3	0.43		-0.14	0.21
157	IGDT10	The Effect of Shyness on Adolescent Network Problem Behavior: The Role of Gender and Loneliness	Wang et al. (2020)	Wang, Peng, Yan, Yun, Gao, Fengqiang, Zhang, Ruifang, Wang, Jun, Zhan, Xiangping and Tian, Yu	2020	1	5130	2885	2245	both	16.2	3.24			2303	2827	44.8928	Asia	China	0.915		CFA				1	0.996	0.042			0.238	0.415	0.511
158	IGDT10	Symptoms of internet gaming disorder and parenting styles in Romanian adolescents	Maftei & Enea (2020)	Maftei, Alexandra and Enea, Violeta	2020	1	139	139	0	kids	12.1	1.33			66.025	72.975	47.5	Europe	Romania	0.69
159	IGDT10	Desire thinking promotes decisions to game: The mediating role between gaming urges and everyday decision-making in recreational gamers	Brandtner et al. (2020)	Brandtner, Annika, Wegmann, Elisa and Brand, Matthias	2020	1	118	0	118	adults	34.1	9.7			65	53	55.0847	Europe	Germany	0.84
160	IGDT10	Development of the problematic mobile gaming questionnaire and prevalence of mobile gaming addiction among adolescents in Taiwan	Pan et al. (2019)	Pan, Yuan-Chien, Chiu, Yu-Chuan and Lin, Yu-Hsuan	2019	1	10775	10775	0	kids	13.06	1.74			6015	4760	55.8237	Asia	Taiwan	0.68
161	IGDT10	Trait emotional intelligence and problematic online behaviors among adolescents: The mediating role of mindfulness, rumination, and depression	Kircaburun et al. (2019) a	Kircaburun, Kagan, Griffiths, Mark D. and Billieux, Joël	2019	1	470	470	0	kids	16.29	1.17			190	280	40.4255	Asia	Turkey	0.84									0.13
162	IGDT10	Trait emotional intelligence and internet gaming disorder among gamers: The mediating role of online gaming motives and moderating role of age groups	Kircaburun et al. (2019) b	Kircaburun, Kagan, Demetrovics, Zsolt, Griffiths, Mark D., Király, Orsolya, Kun, Bernadette and Tosuntaş, Şule Betül	2019	1	478	185	293	both	20.88	4.79			458.88	19.12	96	Asia	Turkey	0.77		CFA				1	0.97	0.04	0.39		0.38
163	IGDT10	The mediating effect of motivations between psychiatric distress and gaming disorder among esport gamers and recreational gamers	Bányai et al. (2019)	Bányai, Fanni, Griffiths, Mark D., Demetrovics, Zsolt and Király, Orsolya	2019	3	4284	4284	0	kids	23.08	6.57			3851	433	89.8926	Europe	Hungary	0.76									0.375	0.362					-0.01
164	IGDT10	Validation of the ten-item Internet Gaming Disorder Test (IGDT-10) and evaluation of the nine DSM-5 Internet Gaming Disorder criteria. Addictive Behaviors, 64, 253-260.	Király et al. (2017) a	Király, O., Sleczka, P., Pontes, H. M., Urbán, R., Griffiths, M. D., & Demetrovics, Z.	2017	3	4887			both	22.2	6.4			4517	364	92.5425	Europe	Hungary	0.68		CFA				1	0.971	0.036
165	IGDT10	Chinese adaptation of the Ten-Item Internet Gaming Disorder Test and prevalence estimate of Internet gaming disorder among adolescents in Taiwan. Journal of Behavioral Addictions, 7, 719-726.	Chiu et al. (2018)	Chiu, Y. C., Pan, Y. C., & Lin, Y. H.	2018	3	8110	8110	0	kids	13.17	1.79			5133	2977	63.2922	Asia	Taiwan	0.85
166	IGDT10	Internet gaming disorder, motives, game genres and psychopathology. Computers in Human Behavior, 75, 652-659.	Laconi et al. (2017)	Laconi, S., Pirès, S., & Chabrol, H.	2017	1	418			both	21.9	3			212	206	51	Europe	France	0.76		EFA	1						0.39						0.03
167	IGDS9-SF	Measurement invariance of the internet gaming disorder scale–short-form (IGDS9-SF) between Australia, the USA, and the UK. International Journal of Mental Health and Addiction, 16, 377-392.	Stavropoulos et al. (2018) Sample 2	Stavropoulos, V., Beard, C., Griffiths, M. D., Buleigh, T., Gomez, R., & Pontes, H. M. (2018).	2018	1. 166 subgroup	171			both	25.72	5.52			130.986	40.014	76.6	Oceania	Austrailia	0.9
168	IGDS9-SF	Measurement invariance of the internet gaming disorder scale–short-form (IGDS9-SF) between Australia, the USA, and the UK. International Journal of Mental Health and Addiction, 16, 377-392.	Stavropoulos et al. (2018) Sample 3	Stavropoulos, V., Beard, C., Griffiths, M. D., Buleigh, T., Gomez, R., & Pontes, H. M. (2018).	2018	1. 166 subgroup	463			both	25.23	2.76			268.077	194.923	57.9	North America	USA	0.91		CFA					0.902	0.092
169	IGDT10	Psychometric properties of the Internet Gaming Disorder Test (IGDT‐10) and problematic gaming behavior among Finnish vocational school students. Scandinavian Journal of Psychology, 60, 252-260.	Männikkö et al. (2019)	Männikkö, N., Ruotsalainen, H., Tolvanen, A., & Kääriäinen, M.	2019	1	773			both	17.5	4.4			455	318	58.8616	Europe	Finland	0.87		CFA				1	0.983	0.056							0.45
170	IGDT10	Psychosocial factors mediating the relationship between childhood emotional trauma and internet gaming disorder: A pilot study. European Journal of Psychotraumatology, 10, 1565031.	Kircaburun et al. (2019)	Kircaburun, K., Griffiths, M. D., & Billieux, J.	2019	1	242			both	18.87	4.57			224	18	93	Asia	Turkey	0.73									0.35	0.24	0.34
171	IGDS9-SF	A preliminary cross-cultural study of Hikikomori and Internet Gaming Disorder: The moderating effects of game-playing time and living with parents	Stavropoulos et al. (2019) d Sample 2	Stavropoulos, Vasileios; Anderson, Emma Ela; Beard, Charlotte; Latifi, Mohammed Qasim; Kuss, Daria; Griffiths, Mark	2019	1. 128 subgroup	458	0	458	adults	25.25	2.76			265	193	57.98	North America	USA	0.9
172	IGDT10	Ten-Item Internet Gaming Disorder Test (IGDT-10): Measurement invariance and cross-cultural validation across seven language-based samples. Psychology of Addictive Behaviors, 33, 91-103.	Király et al. (2019)	Király, O., Bőthe, B., Ramos-Diaz, J., Rahimi-Movaghar, A., Lukavska, K., Hrabec, O., ... & Karila, L.	2019	1	7682	0	7682	adults	24.2	5.9			6940	742	90.1	Global	Czech Republic, Slovakia, USA, UK, Canada, Austrailia, France, Belgium, Hungary, Norway, Iran, Peru, Slovenia	0.809		CFA				1	0.975	0.036							0.3
173	IGDS9-SF	Test-retest measurement invariance of the nine-item internet gaming disorder scale in two countries: a preliminary longitudinal study	Stavropoulos et al. (2019) b Sample 2	Stavropoulos, Vasileios; Bamford, Luke; Beard, Charlotte; Gomez, Rapson; Griffiths, Mark D.	2019	1. 126 subgroup	61	0	61	adults	22.53	3.04			45	16	73.7705	Oceania	Austrailia	0.87		CFA				1	0.94	0.103
174	IGDT10	The relative contribution of motives and maladaptive cognitions to levels of Internet Gaming Disorder. Addictive Behaviors Reports, 9, 100160.	Moudiab & Spada (2019)	Moudiab, S. & Spada, M. M.	2019	1	64	0	64	adults	21.3	3.2			25	39	39.0625	Europe	London(UK)														0.53
175	IGDS9-SF	Intensive online videogame involvement: A new global idiom of wellness and distress	Snodgrass et al. (2019)	Snodgrass, Jeffrey G.; Dengah, H. J. François; Polzer, Evan; Else, Robert	2019	1	3629			both	21	6			3280.62	348.384	90.4	North America	USA	0.82											0.458				0.3314
176	GAS-7	Bidirectional associations between self-reported gaming disorder and Adult Attention Deficit Hyperactivity Disorder: Evidence from a sample of young Swiss men	Marmet et al. (2018)	Marmet, Simon; Studer, Joseph; Grazioli, Véronique S.; Gmel, Gerhard	2018	3	5067	0	5067	adults	19.97	1.22	25.44	1.25	5067	0	100	Europe	Swiss	0.868														-0.251
177	IGDS9-SF	Associations between attention deficit hyperactivity and internet gaming disorder symptoms: Is there consistency across types of symptoms, gender and countries?	Stavropoulos et al. (2019) e Sample 2	Stavropoulos, Vasilis; Adams, Baxter L. M.; Beard, Charlotte L.; Dumble, Emma; Trawley, Steven; Gomez, Rapson; Pontes, Halley M.	2019	1. 129 subgroup	457	0	457	adults	25.25	2.76			256	201	56.0175	North America	USA	0.9
178	GAS-7	Gaming behavior among conscripts: The role of lower psychosocial well-being factors in explaining gaming addiction	Myrseth et al. (2017) a	Myrseth, Helga; Olsen, Olav Kjellevold; Strand, Leif AAge; Borud, Einar Kristian	2017	1	1017		1017	adults	19.5	1			817	200	80.334	Europe	Norway	0.72									0.257	0.199	0.21				0.435
179	GAS-7	Predictors of gaming behavior among military peacekeepers–exploring the role of boredom and loneliness in relation to gaming problems	Myrseth et al. (2017) b	Myrseth, Helga; Olsen, Olav Kjellevold; Borud, Einar Kristian; Strand, Leif AAge	2017	3	246	0	246	adults	37.5	9.6			223	21	91.5	Europe	Norway	0.78
180	IGDS9-SF	Validation of a translated internet gaming disorder scale (short form) and measurement invariance across sex groups in Malaysian samples	T’ng & Pau (2020) b Sample 2	T’ng, Soo Ting; Pau, Kee	2020	1. 86 subgroup	520	0	520	adults	21.88	2.39			389	131	74.8	Asia	Malaysia	0.81		Both	1	0.959	0.058	1	0.969	0.052
181	GAS-7	Technological Addictions and Social Connectedness: Predictor Effect of Internet Addiction, Social Media Addiction, Digital Game Addiction and Smartphone Addiction on Social Connectedness	Savci & Aysan (2017)	Savci, Mustafa; Aysan, Ferda	2017	1	201	201		kids					100	101	48.8	Asia	Turkey	0.72	0.8
182	AICA	Adding Clinical Validity to the Statistical Power of Large-Scale Epidemiological Surveys on Internet Addiction in Adolescence: A Combined Approach to Investigate Psychopathology and Development-Specific Personality Traits Associated With Internet# 07	Mueller et al. (2017)	Mueller, Kai W.; Dreier, Michael; Duven, Eva; Giralt, Sebastian; Beutel, Manfred E.; Woelfling, Klaus	2017	3	9293	9293		kids					4569	4724	49.166	Europe	Germany	0.91									0.445	0.464		0.347
183	IGDT10	Association between specific Internet activities and life satisfaction: the mediating effects of loneliness and depression	Tian et al. (2018)	Tian, Yu, Zhang, Shujie, Wu, Rui, Wang, Peng, Gao, Fengqiang and Chen, Yingmin	2018	1	5215			both	16.2	3.21			2303	2912	44.161	Asia	China	0.92									0.34		0.24			-0.17
184	GAS-7	The relationship between addictive use of social media and video games and symptoms of psychiatric disorders: A large-scale cross-sectional study. Psychology of Addictive Behaviors	Andreassen et al. (2016)	Andreassen, C. S., Billieux, J., Griffiths, M. D., Kuss, D. J., Demetrovics, Z., Mazzoni, E., & Pallesen, S.	2016	1	23533			both	35.8	13.3			8234	15299	35	Europe	Norway	0.89									0.24	0.17
185	Lemmens IGD	Internet gaming disorder scale: Arabic version validation	Baiumy et al. (2018)	Baiumy, Sarah; Elella, Eman A.; Hewedi, Doaa; Elkholy, Hussien	2018	1	204		204	adults							Notreported	Africa	Egypt	0.612
186	IGDS9-SF	Internet gaming as a coping method among schizophrenic patients facing psychological distress	Chang et al. (2020)	Chang, Y. H.; Chang, K. C.; Hou, W. L.; Lin, C. Y.; Griffiths, M. D.	2020	1	104		104	adults	41.42	8.98			44	60	42.3	Asia	Taiwan	0.93									0.28	0.33
187	IGDS9-SF	Relationship of Internet Gaming Disorder with Psychopathology and Social Adaptation in Italian Young Adults	De Pasquale et al. (2020)	De Pasquale, C.; Sciacca, F.; Martinelli, V.; Chiappedi, M.; Dinaro, C.; Hichy, Z.	2020	1	566			both	22.74	4.83			324	242	57.2	Europe	Italy	0.921									0.501	0.361
188	GAS-7	Video Game Addiction Test: Validity and Psychometric Characteristics	van Rooij et al. (2012)	van Rooij, A. J., Schoenmakers, T. M., Van den Eijnden, R. J., Vermulst, A. A., & van de Mheen, D.	2012	1	2894	2894	0	kids	14.3	1			1794	1100	62	Europe	Netherlands	0.84									0.27	0.2	0.23		0.63		0.38
189	IGDS9-SF	Cyberbullying perpetration and victimisation among junior and senior high school students in Guangzhou, China	Rao et al. (2019)	Rao, Jiaming; Wang, Haiqing; Pang, Minhui; Yang, Jianwei; Zhang, Jiayi; Ye, Yunfeng; Chen, Xiongfei; Wang, Shengyong; Dong, Xiaomei	2019	1	2590	2590		kids	14.1				1543	1042	59.7	Asia	China	0.87
190	IGDS9-SF	May the passion be with you: The addictive potential of collectible card games, miniatures, and dice of the Star Wars universe	Calvo et al. (2018)	Calvo, Fran; Carbonell, Xavier; Oberst, Ursula; Fuster, Héctor	2018	1	218			both	34.96	6.73			211	7	96.8	Europe	Spain	0.803														-0.164
191	IGDS9-SF	Examining common information technology addictions and their relationships with non-technology-related addictions	Sigerson et al. (2017)	Sigerson, Leif; Li, Angel Y. L.; Cheung, Mike W. L.; Cheng, Cecilia	2017	1	1001		1001	adults	35	10.6			438.438	563	43.8	North America	US	0.9													0.522
192	IGDS9-SF	Social networking addiction, attachment style, and validation of the Italian version of the Bergen Social Media Addiction Scale	Monacis et al. (2017) b	Monacis, Lucia; De Palo, Valeria; Griffiths, Mark D.; Sinatra, Maria	2017	1	734	270	464	both	21.63	3.95			415	319	56.5	Europe	Italy	0.97													0.764
193	IGDS9-SF	Psychometric validation of the Persian Bergen Social Media Addiction Scale using classic test theory and Rasch models	Lin et al. (2017)	Lin, Chung-Ying; Broström, Anders; Nilsen, Per; Griffiths, Mark D.; Pakpour, Amir H.	2017	1	2676	2676		kids	15.54	1.21			1511	1165	56.5	Asia	Iran										0.206	0.128			0.734
194	IGDS9-SF	Video gaming and gaming addiction in transgender people: An exploratory study	Arcelus et al. (2016)	Arcelus, Jon; Bouman, Walter Pierre; Jones, Bethany Alice; Richards, Christina; Jimenez-Murcia, Susana; Griffiths, Mark D.	2016	1	154			both	24.21	9.9			85	69	55.2	Europe	UK	0.92									0.32	0.35
195	AICA	Assessing Internet Addiction Using the Parsimonious Internet Addiction Components Model—A Preliminary Study	Kuss et al. (2014)	Daria J. Kuss, Gillian W. Shorter, Antonius J. van Rooij, Mark D. Griffiths & Tim M. Schoenmakers	2014	1	2257	0	2257	adults	22.67	6.34			803	1454	35.6	Europe	England	0.71		CFA				1	0.984	0.074
196	GAS-7	Problematic Internet Use and Digital Gaming in Adolescents: Problems, Nursing Interventions, and Outcomes	Onder & Ardic (2020)	Onder, C.; Ardic, A.	2020	1	785	785	0	kids	15.9	1.17			341	444	43.4	Asia	Turkey	0.9
197	AICA	Investigating risk factors for Internet gaming disorder: a comparison of patients with addictive gaming, pathological gamblers and healthy controls regarding the big five personality traits.	Müller et al. (2014) b	Müller, K. W., Beutel, M. E., Egloff, B., & Wölfling, K. (2014).	2014	1	282			both	22.9	6.13			282	0	100	Europe	Finland	0.92
198	IGDT10	Intense Video Gaming Is Not Essentially Problematic	Király et al. (2017) b	Király, O., Tóth, D., Urbán, R., Demetrovics, Z., & Maraz, A.	2017	3	5222			both	22.2	6.4			4836	386	92.6	Europe	Hungary	0.79															0.26
199	GAS-7	Game Addiction Scale Assessment Through a Nationally Representative Sample of Young Adult Men: Item Response Theory Graded–Response Modeling	Khazaal et al. (2018)	Yasser Khazaal, MD ; Kyrre Breivik, PhD ; Joel Billieux, PhD ; Daniele Zullino, MD ; Gabriel Thorens, MD ; Sophia Achab, MD, PhD ; Gerhard Gmel, PhD ; Anne Chatton, MSc	2018	1	5983	0	5983	adults	20	1.2			5983		100	Europe	Swiss			CFA				1	0.97	0.107
200	GAS-7	The Prevalence of Problematic Video Gamers in The Netherlands	Haagsma et al. (2012)	Maria C. Haagsma, M.Sc., Marcel E. Pieterse, Ph.D., and Oscar Peters, Ph.D	2012	1	902			both	44.54	16.6			425	476	47.1	Europe	Netherlands	0.85															0.31
201	GAS-7	An Investigation of the Digital Game Addiction between High School Students	Ekinci et al. (2017)	Ekinci, Nurullah Emir; Yalçin, Ilimdar; Özer, Ömer; Kara, Tayfun	2017	1	931	931	0	kids	16.42	1.17			423	508	45.435	Asia	Turkey	0.73
202	GAS-7	An Investigation of the Relationship between Digital Game Addiction, Gender and Regular Sport Participation	Ekinci et al. (2016)	Ekinci, Nurullah Emir; Ustun, Umit Dogan; Ozer, Omer	2016	1	392	392	0	kids					219	173	55.9	Asia	Turkey	0.72
203	GAS-7	Online game addiction in a sample from Turkey: Development and validation of the Turkish version of game addiction scale	Baysak et al. (2016)	Baysak, Erkan; Kaya, Fatma Duygu; Dalgar, Ilker; Candansayar, Selcuk	2016	1	726			both	28.4	9.98			679	47	93.5	Asia	Turkey	0.88		CFA				1	0.96	0.125					0.62		0.18
204	GAS-7	Early adolescents’ digital gameplay preferences, habits and addiction	Aleksić (2018)	Aleksić, Veljko	2018	1	1164	1164	0	kids	13	1.32			598	566	51.4	Europe	Serbia	0.71		CFA				1	0.996	0.19
205	GAS-7	Determinants of Behavioral intention Use Behaviour and Addiction towards Social Network Games among Indian College Students	Ahmed & Sathish (2017)	Ahmed, A.; Sathish, A. S.	2017	1	286	0	286	adults					191	95	66.78	Asia	India	0.858

## Sheet: Sheet2
행 레이블	개수 : Study ID
aggression	21
BPAQ	2
Buss & Perry	1
Buss & Perry(2Q) + revised NEO Personality Inventory by Costa & McCrae (1Q)	1
Buss and Perry’s Aggression Questionnaire.	1
Buss-Perry AQ	3
BWAQ	1
CBS	2
Conduct problems	1
PAS	1
SCL-27-Plus-h	1
SCL-90R	1
SCL-90-R hostility	2
SPS-J-II anger control subscale	1
TSV	1
ZKPQ-50-cc aggression	2
anxiety	39
Hospital Anxiety and Depression Scale	1
BAI	1
BIS	1
CUSADOS	1
DASS	1
DASS-21	5
DASS-anxiety	2
ECR-R	1
GAD-2	1
GAD-7	2
GHQ-12	1
HADS	3
HADS-A	1
MiniSPIN	1
PHQ-4	1
RCMAS	1
Revised Social Anxiety Scale	1
SAIS	1
SASA	1
SAS-A	1
SCL-5	1
SCL-90R	1
SCL-90-R	1
SCL-90R anxiety	1
SCL-90-R anxiety	2
SHP	1
SPC	1
SPIN	1
ZKPQ-50-cc anxiety	2
depression	45
Hospital Anxiety and Depression Scale	1
BDI-II	1
BIS	1
CDI	1
CES-D	2
CESD-10	1
DASS	1
DASS-21	5
DASS-depression	2
Depressive Mood List	1
DesTeen	1
HADS	3
HADS-D	1
HSC	1
MDI	2
PDQ-9	1
PHQ-2	1
PHQ-4	1
PHQ-9	4
RCADS-CV depression	1
SCL-27-Plus-d	1
SCL-5	1
SCL-90R	1
SCL-90-R	1
SCL-90R depression	1
SCL-90-R depression	2
SDHS	3
SHP	1
the Center for Epidemiologic Studies Depression Scale	1
WHO-MDI	1
gaming time	54
daily gaming time	1
e number of hours spent in gaming	1
frequency_week	1
Game number of hours per week	1
Game Playing time	2
gaming hours	3
Gaming hours per week	1
gaming time	7
Hours Gaming	1
Hours played	1
Online games(hours per week)	1
Playing time	2
Sustained Game Duration	1
Time on Games	1
Time on Gaming	5
Time spent on games	4
Time Spent on Gaming	3
Time spent on gaming during the last year	1
Time spent on video game	1
Time spent playing games	2
Total gaming hours	1
Video game use	1
weekly game playing time	1
Weekly game exposure	1
Weekly game time	1
Weekly gameplay	3
Weekly gametime in hours	1
Weekly gaming	1
Weekly online gaming hours	2
Weekly time spent gaming	2
internet addiction	21
BSMAS	2
CIUS	2
GPIUS	1
IAS	2
IAT	4
PIUQ-SF-6	1
s-IAT	3
YDQ	1
YIAS	1
YIAT	1
YIAT-SF	1
Young's Diagnostic Questionnaire	1
Young's IAT	1
loneliness	18
20-item UCLA loneliness scale	2
3-item loneliness scale	1
K-UCLA Loneliness Scale	1
original version of the University of California, Los Angeles (UCLA) Loneliness Scale	1
Perceived Loneliness	1
RULS-8	1
UCLA (University of California, Los Angeles) Loneliness Scal	2
UCLA loneliness scale	4
UCLA Loneliness Scale	1
ULS-20	2
ULS-4	2
quality of life	18
(Direct Question)	1
5-item Satisfaction with Life Scale	2
EPOCH Measure of Adolescent Well-being	1
GCLS	1
Life Satisfaction	1
Life Satisfaction Scale	1
PWB	1
Satisfaction with Life Scale	1
SWLS	8
The Chinese version of the Life Satisfaction Scale,	1
총합계	216
